# Supplementary material for: Influence of Host and Geographic Locale on the Distribution of Colletotrichum cereale Lineages
Source: PLoS One. 2014 May 19;9(5):e97706. doi: 10.1371/journal.pone.0097706 (PMC4026525; doi:10.1371/journal.pone.0097706)
Supplement: Table S1 — Cultured Samples of Colletotrichum cereale tested to determine clade membership (A or B) using real-time PCR assays. CT = cycle threshold. aIsolate was diagnosed as belonging to clade A following visual inspection of amplification curves. Low fluorescence intensity and late CT values (>40.0) was observed for this sample when tested using the B-Apn2 assay. bIsolate PA-50183 produced a positive diagnosis from both A-Apn2 and B-Apn2 assays, consistent with RFLP fingerprint data [8] previously generated for this isolate. cNo diagnosis could be made using either assay. Analysis with the NanoDrop spectrophotometer showed an overabundance of compounds at A230. (XLS) [file pone.0097706.s001.xls]

## Sheet: S1 Cultured Samples
Table S1. Cultured Samples of Colletotrichum cereale tested to determine clade membership (A or B) using real-time PCR assays. CT=cycle threshold.
	Average CT	Average CT
Isolate	Clade A assay	Clade B assay	Diagnosis	Host Species	Year Isolated	Collector	Origin	Location
119	34.35	-	A	Agrostis stolonifera	2000	T. Hsiang	Canada	Downsview, ON
137	30.38	-	A	Agrostis stolonifera	2000	T. Hsiang	Canada	Osprey Valley, ON
164	26.75	-	A	Agrostis stolonifera	2000	T. Hsiang	Canada	Osprey Valley, ON
168	32.13	-	A	Agrostis stolonifera	2000	T. Hsiang	Canada	Osprey Valley, ON
176	21.81	-	A	Agrostis stolonifera	2000	T. Hsiang	Canada	Osprey Valley, ON
99362	27.93	-	A	Agrostis stolonifera	1999	T. Hsiang	Canada	Guelph, ON
99365	29.4	-	A	Agrostis stolonifera	1999	T. Hsiang	Canada	Guelph, ON
99370	27.94	-	A	Poa annua	1999	T. Hsiang	Canada	Erin, ON
99375	28.51	-	A	Poa annua	1999	T. Hsiang	Canada	Erin, ON
99409	37.2	-	A	Poa annua	1999	T. Hsiang	Canada	British Columbia
007 BI-2	27.02	-	A	Agrostis stolonifera	2006	M. Tomaso-Peterson	Alabama	Birmingham
007 I-2	29.17	-	A	Agrostis stolonifera	2006	M. Tomaso-Peterson	Alabama	Birmingham
007 T4-2	25.68	-	A	Agrostis stolonifera	2006	M. Tomaso-Peterson	Alabama	Birmingham
007 Z5-2	27.44	-	A	Agrostis stolonifera	2006	M. Tomaso-Peterson	Alabama	Birmingham
1039-FS	27.56	-	A	Festuca sp.	1984	D. TeBeest	Arkansas	Baldwin Springs
1050-AC	25.05	-	A	Aegilops cylindrica	1985	D. TeBeest	Arkansas	Washington Co.
1050AC (duplicate)	26.35	-	A	Aegilops cylindrica	1985	D. TeBeest	Arkansas	Washington Co.
279CGCT7	24.19	-	A	Agrostis stolonifera	2006	J.E. Kaminski	Connecticut
289CGMA5	23.79	-	A	Agrostis stolonifera	2006	J.E. Kaminski	Massachusetts
297CGCT7	21.07	-	A	Agrostis stolonifera	2006	J.E. Kaminski	Connecticut
305429PF	27.19	-	A	Polypogon fugax	1977	MAFF 305429	Japan	Saga Prefecture
AHCC 10-10	29.56	-	A	Poa annua	2005	F.P. Wong	California	Arcadia
AHCC 10-13	26.84	-	A	Poa annua	2005	F.P. Wong	California	Arcadia
AHCC 10-14	32.43	-	A	Poa annua	2005	F.P. Wong	California	Arcadia
AHCC 10-17	29.01	-	A	Poa annua	2005	F.P. Wong	California	Arcadia
AHCC 10-18	33.88	-	A	Poa annua	2005	F.P. Wong	California	Arcadia
AHCC 10-2	34.13	-	A	Poa annua	2005	F.P. Wong	California	Arcadia
AHCC 10-22	27.06	-	A	Poa annua	2005	F.P. Wong	California	Arcadia
AHCC 10-25	35.6	-	A	Poa annua	2005	F.P. Wong	California	Arcadia
AHCC 10-35	30.57	-	A	Poa annua	2005	F.P. Wong	California	Arcadia
AHCC 10-4	24.71	-	A	Poa annua	2005	F.P. Wong	California	Arcadia
AHCC 10-40	29.38	-	A	Poa annua	2005	F.P. Wong	California	Arcadia
AHCC 10-42	28.72	-	A	Poa annua	2005	F.P. Wong	California	Arcadia
AHCC 10-48	31.5	-	A	Poa annua	2005	F.P. Wong	California	Arcadia
AHCC 10-49	27.83	-	A	Poa annua	2005	F.P. Wong	California	Arcadia
AHCC 10-5	35.73	-	A	Poa annua	2005	F.P. Wong	California	Arcadia
AHCC 10-51	25.94	-	A	Poa annua	2005	F.P. Wong	California	Arcadia
AHCC 10-53	28.18	-	A	Poa annua	2005	F.P. Wong	California	Arcadia
AHCC 10-54	31.09	-	A	Poa annua	2005	F.P. Wong	California	Arcadia
AHCC 10-56	27.5	-	A	Poa annua	2005	F.P. Wong	California	Arcadia
AHCC 10-57	30.03	-	A	Poa annua	2005	F.P. Wong	California	Arcadia
AHCC 10-6	31.76	-	A	Poa annua	2005	F.P. Wong	California	Arcadia
AHCC 10-60	27.1	-	A	Poa annua	2005	F.P. Wong	California	Arcadia
AHCC 10-60 (duplicate)	28.71	-	A	Poa annua	2005	F.P. Wong	California	Arcadia
AHCC 10-61	33.38	-	A	Poa annua	2005	F.P. Wong	California	Arcadia
AHCC 10-62	30.2	-	A	Poa annua	2005	F.P. Wong	California	Arcadia
AHCC 10-63	29.6	-	A	Poa annua	2005	F.P. Wong	California	Arcadia
AHCC 10-64	26.56	-	A	Poa annua	2005	F.P. Wong	California	Arcadia
AHCC 10-65	26.5	-	A	Poa annua	2005	F.P. Wong	California	Arcadia
AHCC 10-69	28.25	-	A	Poa annua	2005	F.P. Wong	California	Arcadia
AHCC 10-71	28.88	-	A	Poa annua	2005	F.P. Wong	California	Arcadia
AHCC 10-72	26.23	-	A	Poa annua	2005	F.P. Wong	California	Arcadia
AHCC 10-73	36.74	-	A	Poa annua	2005	F.P. Wong	California	Arcadia
AHCC 10-74	31.34	-	A	Poa annua	2005	F.P. Wong	California	Arcadia
AHCC 10-76	34.18	-	A	Poa annua	2005	F.P. Wong	California	Arcadia
AHCC 10-78	29.73	-	A	Poa annua	2005	F.P. Wong	California	Arcadia
AHCC 10-83	29.42	-	A	Poa annua	2005	F.P. Wong	California	Arcadia
AHCC 80	28.43	-	A	Poa annua	2005	F.P. Wong	California	Arcadia
AHCC 80 (duplicate)	25.55	-	A	Poa annua	2005	F.P. Wong	California	Arcadia
AHCC 81	28.37	-	A	Poa annua	2005	F.P. Wong	California	Arcadia
AHCC 81 (duplicate)	26.57	-	A	Poa annua	2005	F.P. Wong	California	Arcadia
AHCC 82	24.36	-	A	Poa annua	2005	F.P. Wong	California	Arcadia
AHCC 83	25.46	-	A	Poa annua	2005	F.P. Wong	California	Arcadia
AHCC 84	25.46	-	A	Poa annua	2005	F.P. Wong	California	Arcadia
ANCG 17-11	34.34	-	A	Poa annua	2004	F.P. Wong	California	Pasadena
ANCG 17-13	32.81	-	A	Poa annua	2004	F.P. Wong	California	Pasadena
ANCG 17-13	25.3	-	A	Poa annua	2004	F.P. Wong	California	Pasadena
ANCG 17-14	33.73	-	A	Poa annua	2004	F.P. Wong	California	Pasadena
ANCG17-15	23.57	-	A	Poa annua	2004	F.P. Wong	California	Pasadena
ANCG17-15 (duplicate)	24.11	-	A	Poa annua	2004	F.P. Wong	California	Pasadena
BRIDGES 1-3	29.27	-	A	Poa annua		F.P. Wong	California
CBS 148.34	23.49	-	A	Avena sativa	1934	CBS 148.34	Canada	Alberta
CBS 148.34 (duplicate)	24.83	-	A	Avena sativa	1934	CBS 148.34	Canada	Alberta
CBS 240.49	31.66	-	A	Avena sativa	1949	CBS 240.49	Germany
CBS 240.49 (duplicate)	22.45	-	A	Avena sativa	1949	CBS 240.49	Germany
CL9	25.63	-	A	Poa annua		F.P. Wong	California
CT-14	25.77	-	A	Poa annua	1998	N. Jackson	Connecticut
CT-19	38.86	-	A	Agrostis stolonifera	1998	N. Jackson	Connecticut	Greenwich
CT-2	22.03	-	A	Poa annua	1998	N. Jackson	Connecticut
CT-2 (duplicate)	28.41	-	A	Poa annua	1998	N. Jackson	Connecticut
CT-6956	25.9	-	A	Poa annua	2005	J.A. Crouch	Connecticut
D11426-5	27.54	-	A	Poa annua	2005	J.A. Crouch	New Jersey	Wayne	Passaic County
D11727-C1	30.39	-	A	Poa annua	2006	J.A. Crouch	New Jersey	Wayne	Passaic County
D11727-C5	30.04	-	A	Poa annua	2006	J.A. Crouch	New Jersey	Wayne	Passaic County
D11727-D2	32.46	-	A	Poa annua	2006	J.A. Crouch	New Jersey	Wayne	Passaic County
D11809-3	32.2	-	A	Poa annua	2006	J.A. Crouch	New Jersey	Belle Meade	Somerset County
D8237	26.53	-	A	Poa annua	2005	J.A. Crouch	Pennsylvania	Ambler	Montgomery County
D8467	36.27	-	A	Poa annua	2005	J.A. Crouch	New Jersey	Milford	Hunterdon County
D8595	28.45	-	A	Poa annua	2005	J.A. Crouch	Pennsylvania	Havertown	Delaware County
D8627	30.03	-	A	Poa annua	2005	J.A. Crouch	New Jersey	Manalapan	Monmouth County
D8628	25.95	-	A	Poa annua	2005	J.A. Crouch	New Jersey	Manalapan	Monmouth County
D8810	28.21	-	A	Poa annua	2005	J.A. Crouch	Connecticut	Darien	Fairfield County
D8853	32.67	-	A	Poa annua	2005	J.A. Crouch	New Jersey	Hopewell	Mercer County
D8900	27.11	-	A	Poa annua	2005	J.A. Crouch	New York	Hastings-on-Hudson	Westchester County
D8977	26.9	-	A	Poa annua	2005	J.A. Crouch	Virginia	Reston	Fairfax County
D9559	26.55	-	A	Poa annua	2005	J.A. Crouch	New York	Bronxville	Westechester County
EG15	20.09	-	A	Poa annua	2003	F.P. Wong	California	Corona
EG25	29.02	-	A	Poa annua	2003	F.P. Wong	California	Corona
EG5	28.61	-	A	Poa annua	2003	F.P. Wong	California	Corona
FUGC 1	28.31	-	A	Poa annua	2003	F.P. Wong	California	Fullerton
FUGC 11-44	27.95	-	A	Poa annua	2003	F.P. Wong	California	Fullerton
FUGC 11-45	27.49	-	A	Poa annua	2003	F.P. Wong	California	Fullerton
FUGC11-43	23.73	-	A	Poa annua	2003	F.P. Wong	California	Fullerton
GBGC1	30.84	-	A	Agrostis stolonifera	2005	L.P. Tredway	Tennessee	Gatlinburg
GBGC4	25.71	-	A	Agrostis stolonifera	2005	L.P. Tredway	Tennessee	Gatlinburg
GBGC5	22.7	-	A	Agrostis stolonifera	2005	L.P. Tredway	Tennessee	Gatlinburg
IL-BI-3.5	37.01	-	A	Bromus inermis	2005	J.A. Crouch	Illinois	Chicago	Nachusa Prairie
IL-BI3.5	24.8	-	A	Bromus inermis	2005	J.A. Crouch	Illinois	Chicago	Nachusa Prairie
IL-BIKS-20B-I	35.14	-	A	Bromus inermis	2005	J.A. Crouch	Illinois	Chicago	Nachusa Prairie
IL-C1-7.3A1	26.52	-	A	Calamagrostis inexpansa	2005	J.A. Crouch	Illinois	Markham	Indian Boundary Prairie
IL-C1-7.3AS	29.13	-	A	Calamagrostis inexpansa	2005	J.A. Crouch	Illinois	Markham	Indian Boundary Prairie
IL-CI-7-3D	25.03	-	A	Calamagrostis inexpansa	2005	J.A. Crouch	Illinois	Markham	Indian Boundary Prairie
IMI279189	25.8	-	A	Axoponus affinis	1983	IMI279189	Australia	Queensland
KS-10-EC16.3	24.06	-	A	Elymus canadensis	2005	J.A. Crouch	Kansas	Manhattan	Konza Prairie Preserve
KS-10-EC1B3	22.97	-	A	Elymus canadensis	2005	J.A. Crouch	Kansas	Manhattan	Konza Prairie Preserve
KS-10-EC1C1	23.58	-	A	Elymus canadensis	2005	J.A. Crouch	Kansas	Manhattan	Konza Prairie Preserve
KS-10-EC1D2	23.88	-	A	Elymus canadensis	2005	J.A. Crouch	Kansas	Manhattan	Konza Prairie Preserve
KS-10-EC1D3	23.92	-	A	Elymus canadensis	2005	J.A. Crouch	Kansas	Manhattan	Konza Prairie Preserve
KS-10-EC1E1	23.6	-	A	Elymus canadensis	2005	J.A. Crouch	Kansas	Manhattan	Konza Prairie Preserve
KS-10-EC1E3	24.48	-	A	Elymus canadensis	2005	J.A. Crouch	Kansas	Manhattan	Konza Prairie Preserve
KS-10-EC1F1	24.02	-	A	Elymus canadensis	2005	J.A. Crouch	Kansas	Manhattan	Konza Prairie Preserve
KS-10-EC1F3	26.53	-	A	Elymus canadensis	2005	J.A. Crouch	Kansas	Manhattan	Konza Prairie Preserve
KS-10-EC1G1	24.46	-	A	Elymus canadensis	2005	J.A. Crouch	Kansas	Manhattan	Konza Prairie Preserve
KS-10-EC1G2	24.93	-	A	Elymus canadensis	2005	J.A. Crouch	Kansas	Manhattan	Konza Prairie Preserve
KS-10-EC1H1	24.27	-	A	Elymus canadensis	2005	J.A. Crouch	Kansas	Manhattan	Konza Prairie Preserve
KS-10-EC2A1	24.29	-	A	Elymus canadensis	2005	J.A. Crouch	Kansas	Manhattan	Konza Prairie Preserve
KS-10-EC2A2	26.23	-	A	Elymus canadensis	2005	J.A. Crouch	Kansas	Manhattan	Konza Prairie Preserve
KS-10-EC2A3	25.69	-	A	Elymus canadensis	2005	J.A. Crouch	Kansas	Manhattan	Konza Prairie Preserve
KS-10-EC2C1	25.12	-	A	Elymus canadensis	2005	J.A. Crouch	Kansas	Manhattan	Konza Prairie Preserve
KS-10-EC2C2 (duplicate)	25.21	-	A	Elymus canadensis	2005	J.A. Crouch	Kansas	Manhattan	Konza Prairie Preserve
KS-10-EC2D2	24.54	-	A	Elymus canadensis	2005	J.A. Crouch	Kansas	Manhattan	Konza Prairie Preserve
KS-10-EC2H2	24.84	-	A	Elymus canadensis	2005	J.A. Crouch	Kansas	Manhattan	Konza Prairie Preserve
KS-10-EC2H3	25.8	-	A	Elymus canadensis	2005	J.A. Crouch	Kansas	Manhattan	Konza Prairie Preserve
KS-10-EC3	26.48	-	A	Elymus canadensis	2005	J.A. Crouch	Kansas	Manhattan	Konza Prairie Preserve
KS-10-EC362	27.32	-	A	Elymus canadensis	2005	J.A. Crouch	Kansas	Manhattan	Konza Prairie Preserve
KS-10-EC3A1	25.51	-	A	Elymus canadensis	2005	J.A. Crouch	Kansas	Manhattan	Konza Prairie Preserve
KS-10-EC3B2	23.83	-	A	Elymus canadensis	2005	J.A. Crouch	Kansas	Manhattan	Konza Prairie Preserve
KS-10-EC3B3	24.38	-	A	Elymus canadensis	2005	J.A. Crouch	Kansas	Manhattan	Konza Prairie Preserve
KS-10-EC3D1	24.98	-	A	Elymus canadensis	2005	J.A. Crouch	Kansas	Manhattan	Konza Prairie Preserve
KS-10-EC3D2	22.62	-	A	Elymus canadensis	2005	J.A. Crouch	Kansas	Manhattan	Konza Prairie Preserve
KS-10-EC3D3	22.25	-	A	Elymus canadensis	2005	J.A. Crouch	Kansas	Manhattan	Konza Prairie Preserve
KS-10-EC3E1	25.48	-	A	Elymus canadensis	2005	J.A. Crouch	Kansas	Manhattan	Konza Prairie Preserve
KS-10-EC3E2	23.73	-	A	Elymus canadensis	2005	J.A. Crouch	Kansas	Manhattan	Konza Prairie Preserve
KS-10-EC3E2 (duplicate)	24.13	-	A	Elymus canadensis	2005	J.A. Crouch	Kansas	Manhattan	Konza Prairie Preserve
KS-10-EC3E3	29.32	-	A	Elymus canadensis	2005	J.A. Crouch	Kansas	Manhattan	Konza Prairie Preserve
KS-10-EC3F1	25.4	-	A	Elymus canadensis	2005	J.A. Crouch	Kansas	Manhattan	Konza Prairie Preserve
KS-10-EC3F2	25.18	-	A	Elymus canadensis	2005	J.A. Crouch	Kansas	Manhattan	Konza Prairie Preserve
KS-10-EC3F3	24.99	-	A	Elymus canadensis	2005	J.A. Crouch	Kansas	Manhattan	Konza Prairie Preserve
KS-20-DG01	27.47	-	A	Dactylis glomerata	2005	J.A. Crouch	Kansas	Manhattan	Konza Prairie Preserve
KS-20-DG04	26.31	-	A	Dactylis glomerata	2005	J.A. Crouch	Kansas	Manhattan	Konza Prairie Preserve
KS-20-DG05	28.05	-	A	Dactylis glomerata	2005	J.A. Crouch	Kansas	Manhattan	Konza Prairie Preserve
KS-20-DG14	26.81	-	A	Dactylis glomerata	2005	J.A. Crouch	Kansas	Manhattan	Konza Prairie Preserve
KS-20-DGA1	24.06	-	A	Dactylis glomerata	2005	J.A. Crouch	Kansas	Manhattan	Konza Prairie Preserve
KS-20-DGA2	24.86	-	A	Dactylis glomerata	2005	J.A. Crouch	Kansas	Manhattan	Konza Prairie Preserve
KS-20-DGA3	23.3	-	A	Dactylis glomerata	2005	J.A. Crouch	Kansas	Manhattan	Konza Prairie Preserve
KS-20-DGA4	26.15	-	A	Dactylis glomerata	2005	J.A. Crouch	Kansas	Manhattan	Konza Prairie Preserve
KS-20-DGA5	25.42	-	A	Dactylis glomerata	2005	J.A. Crouch	Kansas	Manhattan	Konza Prairie Preserve
KS-20-DGD1	24.82	-	A	Dactylis glomerata	2005	J.A. Crouch	Kansas	Manhattan	Konza Prairie Preserve
KS-20-DGD2	27.92	-	A	Dactylis glomerata	2005	J.A. Crouch	Kansas	Manhattan	Konza Prairie Preserve
KS-20-DGD3	27.04	-	A	Dactylis glomerata	2005	J.A. Crouch	Kansas	Manhattan	Konza Prairie Preserve
KS-20-DGD4	24.21	-	A	Dactylis glomerata	2005	J.A. Crouch	Kansas	Manhattan	Konza Prairie Preserve
KS-20-DGD5	26.29	-	A	Dactylis glomerata	2005	J.A. Crouch	Kansas	Manhattan	Konza Prairie Preserve
KS-20-DGD5 (duplicate)	25.34	-	A	Dactylis glomerata	2005	J.A. Crouch	Kansas	Manhattan	Konza Prairie Preserve
KS-20-DGF1	24.26	-	A	Dactylis glomerata	2005	J.A. Crouch	Kansas	Manhattan	Konza Prairie Preserve
KS-20-DGF2	24.27	-	A	Dactylis glomerata	2005	J.A. Crouch	Kansas	Manhattan	Konza Prairie Preserve
KS-20-DGF3	25.14	-	A	Dactylis glomerata	2005	J.A. Crouch	Kansas	Manhattan	Konza Prairie Preserve
KS-20-DGF4	24.4	-	A	Dactylis glomerata	2005	J.A. Crouch	Kansas	Manhattan	Konza Prairie Preserve
KS-20-DGF5	25.12	-	A	Dactylis glomerata	2005	J.A. Crouch	Kansas	Manhattan	Konza Prairie Preserve
KS-20-DGG2	27.9	-	A	Dactylis glomerata	2005	J.A. Crouch	Kansas	Manhattan	Konza Prairie Preserve
KS-20-DGG3	32.25	-	A	Dactylis glomerata	2005	J.A. Crouch	Kansas	Manhattan	Konza Prairie Preserve
KS-20-DGG4	29.45	-	A	Dactylis glomerata	2005	J.A. Crouch	Kansas	Manhattan	Konza Prairie Preserve
KS-20-DGG5	28.38	-	A	Dactylis glomerata	2005	J.A. Crouch	Kansas	Manhattan	Konza Prairie Preserve
KS-20-DGH2	24.6	-	A	Dactylis glomerata	2005	J.A. Crouch	Kansas	Manhattan	Konza Prairie Preserve
KS-20-DGH3	28.02	-	A	Dactylis glomerata	2005	J.A. Crouch	Kansas	Manhattan	Konza Prairie Preserve
KS-20-DGH4	24.82	-	A	Dactylis glomerata	2005	J.A. Crouch	Kansas	Manhattan	Konza Prairie Preserve
KS-20-DGH5	24.58	-	A	Dactylis glomerata	2005	J.A. Crouch	Kansas	Manhattan	Konza Prairie Preserve
KS-20-DGI4	26.18	-	A	Dactylis glomerata	2005	J.A. Crouch	Kansas	Manhattan	Konza Prairie Preserve
KS-20-DGK2	27.36	-	A	Dactylis glomerata	2005	J.A. Crouch	Kansas	Manhattan	Konza Prairie Preserve
KS-20-DGK3	26.64	-	A	Dactylis glomerata	2005	J.A. Crouch	Kansas	Manhattan	Konza Prairie Preserve
KS-20-DGK4	25.25	-	A	Dactylis glomerata	2005	J.A. Crouch	Kansas	Manhattan	Konza Prairie Preserve
KS-20-DGK5	28.75	-	A	Dactylis glomerata	2005	J.A. Crouch	Kansas	Manhattan	Konza Prairie Preserve
KS-20-DGP1	25.02	-	A	Dactylis glomerata	2005	J.A. Crouch	Kansas	Manhattan	Konza Prairie Preserve
KS-20-DGP3	25.32	-	A	Dactylis glomerata	2005	J.A. Crouch	Kansas	Manhattan	Konza Prairie Preserve
KS-20-DGP4	23.82	-	A	Dactylis glomerata	2005	J.A. Crouch	Kansas	Manhattan	Konza Prairie Preserve
KS-20-DGP5	24.62	-	A	Dactylis glomerata	2005	J.A. Crouch	Kansas	Manhattan	Konza Prairie Preserve
KS-20-DGQ1	31.46	-	A	Dactylis glomerata	2005	J.A. Crouch	Kansas	Manhattan	Konza Prairie Preserve
KS-20-DGQ2	29.42	-	A	Dactylis glomerata	2005	J.A. Crouch	Kansas	Manhattan	Konza Prairie Preserve
KS-20-DGQ3	27.5	-	A	Dactylis glomerata	2005	J.A. Crouch	Kansas	Manhattan	Konza Prairie Preserve
KS-20-DGQ4	25.63	-	A	Dactylis glomerata	2005	J.A. Crouch	Kansas	Manhattan	Konza Prairie Preserve
KS-20-DGQ5	26.24	-	A	Dactylis glomerata	2005	J.A. Crouch	Kansas	Manhattan	Konza Prairie Preserve
KS-20-DGR4	24.47	-	A	Dactylis glomerata	2005	J.A. Crouch	Kansas	Manhattan	Konza Prairie Preserve
KS-20-DGR5	25.35	-	A	Dactylis glomerata	2005	J.A. Crouch	Kansas	Manhattan	Konza Prairie Preserve
KS-20-DGS3	28.07	-	A	Dactylis glomerata	2005	J.A. Crouch	Kansas	Manhattan	Konza Prairie Preserve
KS-20-DGS4	28.87	-	A	Dactylis glomerata	2005	J.A. Crouch	Kansas	Manhattan	Konza Prairie Preserve
KS-20-DGS5	29.54	-	A	Dactylis glomerata	2005	J.A. Crouch	Kansas	Manhattan	Konza Prairie Preserve
KS-20-DGSI	32.11	-	A	Dactylis glomerata	2005	J.A. Crouch	Kansas	Manhattan	Konza Prairie Preserve
KS-20-DGV1	25.27	-	A	Dactylis glomerata	2005	J.A. Crouch	Kansas	Manhattan	Konza Prairie Preserve
KS-20-DGV2	25.82	-	A	Dactylis glomerata	2005	J.A. Crouch	Kansas	Manhattan	Konza Prairie Preserve
KS-20-DGV2 (duplicate)	25.66	-	A	Dactylis glomerata	2005	J.A. Crouch	Kansas	Manhattan	Konza Prairie Preserve
KS-20-DGV3	24.83	-	A	Dactylis glomerata	2005	J.A. Crouch	Kansas	Manhattan	Konza Prairie Preserve
KS-20-DGV4	26.49	-	A	Dactylis glomerata	2005	J.A. Crouch	Kansas	Manhattan	Konza Prairie Preserve
KS-20-DGW2	22.95	-	A	Dactylis glomerata	2005	J.A. Crouch	Kansas	Manhattan	Konza Prairie Preserve
KS-20-DGW3	24.71	-	A	Dactylis glomerata	2005	J.A. Crouch	Kansas	Manhattan	Konza Prairie Preserve
KS-20-DGW4	24.58	-	A	Dactylis glomerata	2005	J.A. Crouch	Kansas	Manhattan	Konza Prairie Preserve
KS-20-DGW5	24.72	-	A	Dactylis glomerata	2005	J.A. Crouch	Kansas	Manhattan	Konza Prairie Preserve
KS-20-DGX1	24.9	-	A	Dactylis glomerata	2005	J.A. Crouch	Kansas	Manhattan	Konza Prairie Preserve
KS-20-DGX2	28.28	-	A	Dactylis glomerata	2005	J.A. Crouch	Kansas	Manhattan	Konza Prairie Preserve
KS-20-DGX3	25.74	-	A	Dactylis glomerata	2005	J.A. Crouch	Kansas	Manhattan	Konza Prairie Preserve
KS-20-DGX5	25.32	-	A	Dactylis glomerata	2005	J.A. Crouch	Kansas	Manhattan	Konza Prairie Preserve
KS-20-DGXV	22.62	-	A	Dactylis glomerata	2005	J.A. Crouch	Kansas	Manhattan	Konza Prairie Preserve
KS-20-DGZ2	34.25	-	A	Dactylis glomerata	2005	J.A. Crouch	Kansas	Manhattan	Konza Prairie Preserve
KS-20-DGZ2	29.91	-	A	Dactylis glomerata	2005	J.A. Crouch	Kansas	Manhattan	Konza Prairie Preserve
KS-20-DGZ3	25.45	-	A	Dactylis glomerata	2005	J.A. Crouch	Kansas	Manhattan	Konza Prairie Preserve
KS-20-DGZ4	31.11	-	A	Dactylis glomerata	2005	J.A. Crouch	Kansas	Manhattan	Konza Prairie Preserve
KS-20-DGZ5	25.46	-	A	Dactylis glomerata	2005	J.A. Crouch	Kansas	Manhattan	Konza Prairie Preserve
KS-20-DGZI	24.52	-	A	Dactylis glomerata	2005	J.A. Crouch	Kansas	Manhattan	Konza Prairie Preserve
KS-20-EV12	22.96	-	A	Elymus virginicus	2005	J.A. Crouch	Kansas	Manhattan	Konza Prairie Preserve
KS-20-EV13	23.07	-	A	Elymus virginicus	2005	J.A. Crouch	Kansas	Manhattan	Konza Prairie Preserve
KS-20-EV14	24.35	-	A	Elymus virginicus	2005	J.A. Crouch	Kansas	Manhattan	Konza Prairie Preserve
KS-20-EV1D1	31.53	-	A	Elymus virginicus	2005	J.A. Crouch	Kansas	Manhattan	Konza Prairie Preserve
KS-20-EV5	39.22	-	A	Elymus virginicus	2005	J.A. Crouch	Kansas	Manhattan	Konza Prairie Preserve
KS-20-EVA1	27.25	-	A	Elymus virginicus	2005	J.A. Crouch	Kansas	Manhattan	Konza Prairie Preserve
KS-20-EVA2	25.19	-	A	Elymus virginicus	2005	J.A. Crouch	Kansas	Manhattan	Konza Prairie Preserve
KS-20-EVA3	24.63	-	A	Elymus virginicus	2005	J.A. Crouch	Kansas	Manhattan	Konza Prairie Preserve
KS-20-EVC1	27.8	-	A	Elymus virginicus	2005	J.A. Crouch	Kansas	Manhattan	Konza Prairie Preserve
KS-20-EVC2	26.95	-	A	Elymus virginicus	2005	J.A. Crouch	Kansas	Manhattan	Konza Prairie Preserve
KS-20-EVC3	23.24	-	A	Elymus virginicus	2005	J.A. Crouch	Kansas	Manhattan	Konza Prairie Preserve
KS-20-EVD1	24.36	-	A	Elymus virginicus	2005	J.A. Crouch	Kansas	Manhattan	Konza Prairie Preserve
KS-20-EVD2	26.28	-	A	Elymus virginicus	2005	J.A. Crouch	Kansas	Manhattan	Konza Prairie Preserve
KS-20-EVD2 (duplicate)	35.46	-	A	Elymus virginicus	2005	J.A. Crouch	Kansas	Manhattan	Konza Prairie Preserve
KS-20-EVD3	29.16	-	A	Elymus virginicus	2005	J.A. Crouch	Kansas	Manhattan	Konza Prairie Preserve
KS-20-EVD4	23.66	-	A	Elymus virginicus	2005	J.A. Crouch	Kansas	Manhattan	Konza Prairie Preserve
KS-20-EVD5	28.15	-	A	Elymus virginicus	2005	J.A. Crouch	Kansas	Manhattan	Konza Prairie Preserve
KS-20-EVEF	33.7	-	A	Elymus virginicus	2005	J.A. Crouch	Kansas	Manhattan	Konza Prairie Preserve
KS-20-EVI1	23.81	-	A	Elymus virginicus	2005	J.A. Crouch	Kansas	Manhattan	Konza Prairie Preserve
KS-20-EVI5	33.77	-	A	Elymus virginicus	2005	J.A. Crouch	Kansas	Manhattan	Konza Prairie Preserve
KS-20-EVJ1	25.61	-	A	Elymus virginicus	2005	J.A. Crouch	Kansas	Manhattan	Konza Prairie Preserve
KS-20-EVJ2	25.33	-	A	Elymus virginicus	2005	J.A. Crouch	Kansas	Manhattan	Konza Prairie Preserve
KS-20-EVJ3	25.18	-	A	Elymus virginicus	2005	J.A. Crouch	Kansas	Manhattan	Konza Prairie Preserve
KS-20-EVK5	24.31	-	A	Elymus virginicus	2005	J.A. Crouch	Kansas	Manhattan	Konza Prairie Preserve
KS-20-EVL3	25.91	-	A	Elymus virginicus	2005	J.A. Crouch	Kansas	Manhattan	Konza Prairie Preserve
KS-20-EVM	32.95	-	A	Elymus virginicus	2005	J.A. Crouch	Kansas	Manhattan	Konza Prairie Preserve
KS-20-EVM1	26.47	-	A	Elymus virginicus	2005	J.A. Crouch	Kansas	Manhattan	Konza Prairie Preserve
KS-20-EVM2	26.55	-	A	Elymus virginicus	2005	J.A. Crouch	Kansas	Manhattan	Konza Prairie Preserve
KS-20-EVM3	26.17	-	A	Elymus virginicus	2005	J.A. Crouch	Kansas	Manhattan	Konza Prairie Preserve
KS-20-EVN1	26.68	-	A	Elymus virginicus	2005	J.A. Crouch	Kansas	Manhattan	Konza Prairie Preserve
KS-20-EVN3	25.91	-	A	Elymus virginicus	2005	J.A. Crouch	Kansas	Manhattan	Konza Prairie Preserve
KS-20-EVQ1	23.41	-	A	Elymus virginicus	2005	J.A. Crouch	Kansas	Manhattan	Konza Prairie Preserve
KS-20-EVQ2	23.7	-	A	Elymus virginicus	2005	J.A. Crouch	Kansas	Manhattan	Konza Prairie Preserve
KS-20-EVQ3	24.81	-	A	Elymus virginicus	2005	J.A. Crouch	Kansas	Manhattan	Konza Prairie Preserve
KS-20-EVQ5	35.61	-	A	Elymus virginicus	2005	J.A. Crouch	Kansas	Manhattan	Konza Prairie Preserve
KS-20-EVR1	24.26	-	A	Elymus virginicus	2005	J.A. Crouch	Kansas	Manhattan	Konza Prairie Preserve
KS-20-EVR2	33.64	-	A	Elymus virginicus	2005	J.A. Crouch	Kansas	Manhattan	Konza Prairie Preserve
KS-20-EVT1	29.16	-	A	Elymus virginicus	2005	J.A. Crouch	Kansas	Manhattan	Konza Prairie Preserve
KS-20-EVT3	26.79	-	A	Elymus virginicus	2005	J.A. Crouch	Kansas	Manhattan	Konza Prairie Preserve
KS-20-EVT4	22.53	-	A	Elymus virginicus	2005	J.A. Crouch	Kansas	Manhattan	Konza Prairie Preserve
KS-20-EVT5	24.15	-	A	Elymus virginicus	2005	J.A. Crouch	Kansas	Manhattan	Konza Prairie Preserve
KS-20-EVU1	26.54	-	A	Elymus virginicus	2005	J.A. Crouch	Kansas	Manhattan	Konza Prairie Preserve
KS-20-EVV1	25.54	-	A	Elymus virginicus	2005	J.A. Crouch	Kansas	Manhattan	Konza Prairie Preserve
KS-20-EVV1 (duplicate)	25.82	-	A	Elymus virginicus	2005	J.A. Crouch	Kansas	Manhattan	Konza Prairie Preserve
KS-20-EVV2	24.52	-	A	Elymus virginicus	2005	J.A. Crouch	Kansas	Manhattan	Konza Prairie Preserve
KS-20-EVV4	35.19	-	A	Elymus virginicus	2005	J.A. Crouch	Kansas	Manhattan	Konza Prairie Preserve
KS-20-EVV5	24.59	-	A	Elymus virginicus	2005	J.A. Crouch	Kansas	Manhattan	Konza Prairie Preserve
KS-20-EVW2	33.95	-	A	Elymus virginicus	2005	J.A. Crouch	Kansas	Manhattan	Konza Prairie Preserve
KS-20-EVW3	26.55	-	A	Elymus virginicus	2005	J.A. Crouch	Kansas	Manhattan	Konza Prairie Preserve
KS-20-EVX1	27.72	-	A	Elymus virginicus	2005	J.A. Crouch	Kansas	Manhattan	Konza Prairie Preserve
KS-20-EVX2	32.95	-	A	Elymus virginicus	2005	J.A. Crouch	Kansas	Manhattan	Konza Prairie Preserve
KS-20-EVX3	27.67	-	A	Elymus virginicus	2005	J.A. Crouch	Kansas	Manhattan	Konza Prairie Preserve
KS-20-EVX4	30.97	-	A	Elymus virginicus	2005	J.A. Crouch	Kansas	Manhattan	Konza Prairie Preserve
KS-20-EVY2	25.24	-	A	Elymus virginicus	2005	J.A. Crouch	Kansas	Manhattan	Konza Prairie Preserve
KS-20-EVZ4	26.27	-	A	Elymus virginicus	2005	J.A. Crouch	Kansas	Manhattan	Konza Prairie Preserve
KS-20B-BIG	28.21	-	A	Bromus inermis	2005	J.A. Crouch	Kansas	Manhattan	Konza Prairie Preserve
KS-20B-DGU	26.46	-	A	Dactylis glomerata	2005	J.A. Crouch	Kansas	Manhattan	Konza Prairie Preserve
KS-20B-DGY	26.17	-	A	Dactylis glomerata	2005	J.A. Crouch	Kansas	Manhattan	Konza Prairie Preserve
KS-20B-I11	26.22	-	A	Bromus inermis	2005	J.A. Crouch	Kansas	Manhattan	Konza Prairie Preserve
KS-20B-I13	30.03	-	A	Bromus inermis	2005	J.A. Crouch	Kansas	Manhattan	Konza Prairie Preserve
KS-20B-I15	26.68	-	A	Bromus inermis	2005	J.A. Crouch	Kansas	Manhattan	Konza Prairie Preserve
KS-20B-IA2	26.55	-	A	Bromus inermis	2005	J.A. Crouch	Kansas	Manhattan	Konza Prairie Preserve
KS-20B-IA3	26.49	-	A	Bromus inermis	2005	J.A. Crouch	Kansas	Manhattan	Konza Prairie Preserve
KS-20B-IA4	27.68	-	A	Bromus inermis	2005	J.A. Crouch	Kansas	Manhattan	Konza Prairie Preserve
KS-20B-IA5	36.22	-	A	Bromus inermis	2005	J.A. Crouch	Kansas	Manhattan	Konza Prairie Preserve
KS-20B-IB3	29.03	-	A	Bromus inermis	2005	J.A. Crouch	Kansas	Manhattan	Konza Prairie Preserve
KS-20B-ID1	24.78	-	A	Bromus inermis	2005	J.A. Crouch	Kansas	Manhattan	Konza Prairie Preserve
KS-20B-ID2	25.14	-	A	Bromus inermis	2005	J.A. Crouch	Kansas	Manhattan	Konza Prairie Preserve
KS-20B-IE1	25.54	-	A	Bromus inermis	2005	J.A. Crouch	Kansas	Manhattan	Konza Prairie Preserve
KS-20B-IE2	37.21	-	A	Bromus inermis	2005	J.A. Crouch	Kansas	Manhattan	Konza Prairie Preserve
KS-20B-IE3	24.91	-	A	Bromus inermis	2005	J.A. Crouch	Kansas	Manhattan	Konza Prairie Preserve
KS-20B-IF2	28.31	-	A	Bromus inermis	2005	J.A. Crouch	Kansas	Manhattan	Konza Prairie Preserve
KS-20B-IF3	25.08	-	A	Bromus inermis	2005	J.A. Crouch	Kansas	Manhattan	Konza Prairie Preserve
KS-20B-IF4	24.62	-	A	Bromus inermis	2005	J.A. Crouch	Kansas	Manhattan	Konza Prairie Preserve
KS-20B-IF5	25.24	-	A	Bromus inermis	2005	J.A. Crouch	Kansas	Manhattan	Konza Prairie Preserve
KS-20B-IG1	27.03	-	A	Bromus inermis	2005	J.A. Crouch	Kansas	Manhattan	Konza Prairie Preserve
KS-20B-IG2	25.77	-	A	Bromus inermis	2005	J.A. Crouch	Kansas	Manhattan	Konza Prairie Preserve
KS-20B-IG3	26.06	-	A	Bromus inermis	2005	J.A. Crouch	Kansas	Manhattan	Konza Prairie Preserve
KS-20B-IH2	26.59	-	A	Bromus inermis	2005	J.A. Crouch	Kansas	Manhattan	Konza Prairie Preserve
KS-20B-II1	21.86	-	A	Bromus inermis	2005	J.A. Crouch	Kansas	Manhattan	Konza Prairie Preserve
KS-20B-II2	27.5	-	A	Bromus inermis	2005	J.A. Crouch	Kansas	Manhattan	Konza Prairie Preserve
KS-20B-II3	26.87	-	A	Bromus inermis	2005	J.A. Crouch	Kansas	Manhattan	Konza Prairie Preserve
KS-20B-II4	29.36	-	A	Bromus inermis	2005	J.A. Crouch	Kansas	Manhattan	Konza Prairie Preserve
KS-20B-II5	27.73	-	A	Bromus inermis	2005	J.A. Crouch	Kansas	Manhattan	Konza Prairie Preserve
KS-20B-IKS	25.78	-	A	Bromus inermis	2005	J.A. Crouch	Kansas	Manhattan	Konza Prairie Preserve
KS-20B-IM1	25.68	-	A	Bromus inermis	2005	J.A. Crouch	Kansas	Manhattan	Konza Prairie Preserve
KS-20B-IM2	25.94	-	A	Bromus inermis	2005	J.A. Crouch	Kansas	Manhattan	Konza Prairie Preserve
KS-20B-IM3	24.43	-	A	Bromus inermis	2005	J.A. Crouch	Kansas	Manhattan	Konza Prairie Preserve
KS-20B-IN1	24.92	-	A	Bromus inermis	2005	J.A. Crouch	Kansas	Manhattan	Konza Prairie Preserve
KS-20B-IN2	25.83	-	A	Bromus inermis	2005	J.A. Crouch	Kansas	Manhattan	Konza Prairie Preserve
KS-20B-IN3	24.77	-	A	Bromus inermis	2005	J.A. Crouch	Kansas	Manhattan	Konza Prairie Preserve
KS-20B-IO3	26.61	-	A	Bromus inermis	2005	J.A. Crouch	Kansas	Manhattan	Konza Prairie Preserve
KS-20B-IP1	26.94	-	A	Bromus inermis	2005	J.A. Crouch	Kansas	Manhattan	Konza Prairie Preserve
KS-20B-IP2	27.06	-	A	Bromus inermis	2005	J.A. Crouch	Kansas	Manhattan	Konza Prairie Preserve
KS-20B-IP3	26.89	-	A	Bromus inermis	2005	J.A. Crouch	Kansas	Manhattan	Konza Prairie Preserve
KS-20B-IP4	27.55	-	A	Bromus inermis	2005	J.A. Crouch	Kansas	Manhattan	Konza Prairie Preserve
KS-20B-IP5	25.96	-	A	Bromus inermis	2005	J.A. Crouch	Kansas	Manhattan	Konza Prairie Preserve
KS-20B-IQ1	26.79	-	A	Bromus inermis	2005	J.A. Crouch	Kansas	Manhattan	Konza Prairie Preserve
KS-20B-IR2	24.61	-	A	Bromus inermis	2005	J.A. Crouch	Kansas	Manhattan	Konza Prairie Preserve
KS-20B-IR3	24.67	-	A	Bromus inermis	2005	J.A. Crouch	Kansas	Manhattan	Konza Prairie Preserve
KS-20B-IS1	27.14	-	A	Bromus inermis	2005	J.A. Crouch	Kansas	Manhattan	Konza Prairie Preserve
KS-20B-IS2	27.67	-	A	Bromus inermis	2005	J.A. Crouch	Kansas	Manhattan	Konza Prairie Preserve
KS-20B-IS3	26.69	-	A	Bromus inermis	2005	J.A. Crouch	Kansas	Manhattan	Konza Prairie Preserve
KS-20B-IS4	25.1	-	A	Bromus inermis	2005	J.A. Crouch	Kansas	Manhattan	Konza Prairie Preserve
KS-20B-IS5	25.49	-	A	Bromus inermis	2005	J.A. Crouch	Kansas	Manhattan	Konza Prairie Preserve
KS-4-4-W4	26.69	-	A	Triticum aestivum	2005	J.A. Crouch	Kansas	Manhattan	Konza Prairie Preserve
KS-FE7A4	25.69	-	A	Festuca elatior	2005	J.A. Crouch	Kansas	Manahattan	Konza Prairie Preserve
KS-FE7A4 (duplicate)	22.7	-	A	Festuca elatior	2005	J.A. Crouch	Kansas	Manahattan	Konza Prairie Preserve
KS-TA 1.4C	30.84	-	A	Triticum aestivum	2005	J.A. Crouch	Kansas	Manahattan	Konza Prairie Preserve
KS-TA 1.4D	26.02	-	A	Triticum aestivum	2005	J.A. Crouch	Kansas	Manahattan	Konza Prairie Preserve
KS-TA 10.1	30.61	-	A	Triticum aestivum	2005	J.A. Crouch	Kansas	Shawnee Co.
KS-TA 10.1A	27.7	-	A	Triticum aestivum	2005	J.A. Crouch	Kansas	Shawnee Co.
KS-TA 10.8	30.25	-	A	Triticum aestivum	2005	J.A. Crouch	Kansas	Shawnee Co.
KS-TA 36.2B	25.08	-	A	Triticum aestivum	2005	J.A. Crouch	Kansas	Shawnee Co.
KS-TA 5.5-1	28.37	-	A	Triticum aestivum	2005	J.A. Crouch	Kansas
KS-TA-F1 W4E15	37.86	-	A	Triticum aestivum	2005	J.A. Crouch	Kansas
KS-TA-F14 E3	28.4	-	A	Triticum aestivum	2005	J.A. Crouch	Kansas
KS-TA-F14 W4F	28.22	-	A	Triticum aestivum	2005	J.A. Crouch	Kansas
KS-TA-F14 W6A1.3-1	24.11	-	A	Triticum aestivum	2005	J.A. Crouch	Kansas
KS-TA-F14 W6A1.3-2	29.32	-	A	Triticum aestivum	2005	J.A. Crouch	Kansas
KS-TA-F14 W6A1.3-3	23.87	-	A	Triticum aestivum	2005	J.A. Crouch	Kansas
KS-TA-F14 W6A1.3-4	30.03	-	A	Triticum aestivum	2005	J.A. Crouch	Kansas
KS-TA-F14 WE1-5	28.01	-	A	Triticum aestivum	2005	J.A. Crouch	Kansas
KS-TA-F15 W16.3.5	30.68	-	A	Triticum aestivum	2005	J.A. Crouch	Kansas	Jewell Co.
KS-TA-F15 W16A	33.14	-	A	Triticum aestivum	2005	J.A. Crouch	Kansas	Jewell Co.
KS-TA-F3 2.1.3	36.11	-	A	Triticum aestivum	2005	J.A. Crouch	Kansas
KS-TA-F9 W1.2-4	31.58	-	A	Triticum aestivum	2005	J.A. Crouch	Kansas
KS-TA-F9 W4-2.4 (duplicate)	30.33	-	A	Triticum aestivum	2005	J.A. Crouch	Kansas
KS-TA15116A	21.68	-	A	Triticum aestivum	2005	J.A. Crouch	Kansas	Manhattan	Konza Prairie Preserve
MA-11	21.09	-	A	Poa annua	1998	N. Jackson	Massachusetts
MA-11 (duplicate)	21.07	-	A	Poa annua	1998	N. Jackson	Massachusetts
MA-21	31.61	-	A	Agrostis stolonifera	1998	N. Jackson	Massachusetts
MAFF236902	23.59	-	A	Agrostis stolonifera	1993	MAFF236902	Japan
MAFF236961	23.92	-	A	Agrostis stolonifera	1993	MAFF236961	Japan
MAFF305076	22.73	-	A	Avena sativa	1966	MAFF305076	Japan	Saga Prefecture
MAFF305371	24.77	-	A	Avena sativa	1966	MAFF305371	Japan	Saga Prefecture
MAFF305384	22.2	-	A	Holcus lanatus	1972	MAFF305384	Japan	Fukushima Prefecture
MAFF305427	27.1	-	A	Avena sativa	1977	MAFF305427	Japan	Kumamota Prefecture
MAFF305427 (duplicate)	23.62	-	A	Avena sativa	1977	MAFF305427	Japan	Kumamota Prefecture
MAFF305429	23.56	-	A	Polypogon fugax	1977	MAFF305429	Japan	Saga Prefecture
MAFF305432	22.06	-	A	Dactylis glomerata	1977	MAFF305432	Japan	Saga Prefecture
MAFF305436	23.73	-	A	Dactylis glomerata	1977	MAFF305436	Japan	Tochigi Prefecture
MAFF305436 (duplicate)	20.72	-	A	Dactylis glomerata	1977	MAFF305436	Japan	Tochigi Prefecture
MAFF305436 (duplicate)	25.23	-	A	Dactylis glomerata	1977	MAFF305436	Japan	Tochigi Prefecture
MAFF511114	23.92	-	A	Avena sativa	1977	MAFF511114	Japan	Kumamoto Prefecture
MAFF511140	22.46	-	A	Dactylis glomerata	1977	MAFF511140	Japan	Tochigi Prefecture
NBR-13	24.32	-	A	Poa annua	1998	N. Jackson	Canada	New Brunswick
NBR-13 (duplicate)	25.66	-	A	Poa annua	1998	N. Jackson	Canada	New Brunswick
NC ABR15	39.97	-	A	Agrostis stolonifera	2005	L.P. Tredway	North Carolina	Sanford	Tobacco Road Golf Club
NC ABR16	25.06	-	A	Agrostis stolonifera	2005	L.P. Tredway	North Carolina	Sanford	Tobacco Road Golf Club
NC ABR17	25.75	-	A	Poa annua	2005	L.P. Tredway	North Carolina	Blowing Rock	Blowing Rock Golf Club
NC ABR2	26.01	-	A	Agrostis stolonifera	2005	L.P. Tredway	North Carolina	Wilmington	Magnolia Greens Golf Plantation
NC ABR21	40.09	-	A	Poa annua	2005	L.P. Tredway	North Carolina	Blowing Rock	Blowing Rock Golf Club
NC ABR23	23.43	-	A	Poa annua	2005	L.P. Tredway	North Carolina	Blowing Rock	Blowing Rock Golf Club
NC ABR26	26.65	-	A	Poa annua	2005	L.P. Tredway	North Carolina	Blowing Rock	Blowing Rock Golf Club
NC ABR31	29.18	-	A	Poa annua	2005	L.P. Tredway	North Carolina	Blowing Rock	Blowing Rock Golf Club
NC ABR32	34.15	-	A	Poa annua	2005	L.P. Tredway	North Carolina	Blowing Rock	Blowing Rock Golf Club
NC ABR4	27.68	-	A	Agrostis stolonifera	2005	L.P. Tredway	North Carolina	Wilmington	Magnolia Greens Golf Plantation
NC ABR41	25.54	-	A	Poa annua	2005	L.P. Tredway	North Carolina	Blowing Rock	Blowing Rock Golf Club
NC ABR42	26.01	-	A	Poa annua	2005	L.P. Tredway	North Carolina	Blowing Rock	Blowing Rock Golf Club
NC ABR43	27.4	-	A	Poa annua	2005	L.P. Tredway	North Carolina	Blowing Rock	Blowing Rock Golf Club
NC ABR44	28.92	-	A	Poa annua	2005	L.P. Tredway	North Carolina	Blowing Rock	Blowing Rock Golf Club
NC ABR46	26.12	-	A	Agrostis stolonifera	2005	L.P. Tredway	North Carolina	Monroe	Stonebridge Golf Club
NC ABR47	27.17	-	A	Agrostis stolonifera	2005	L.P. Tredway	North Carolina	Monroe	Stonebridge Golf Club
NC ABR49	26.08	-	A	Agrostis stolonifera	2005	L.P. Tredway	North Carolina	Monroe	Stonebridge Golf Club
NC ABR5	27.34	-	A	Agrostis stolonifera	2005	L.P. Tredway	North Carolina	Wilmington	Magnolia Greens Golf Plantation
NC ABR50	26.86	-	A	Agrostis stolonifera	2005	L.P. Tredway	North Carolina	Monroe	Stonebridge Golf Club
NC ABR51	25.22	-	A	Agrostis stolonifera	2005	L.P. Tredway	North Carolina	Monroe	Stonebridge Golf Club
NC ABR6	26.35	-	A	Agrostis stolonifera	2005	L.P. Tredway	North Carolina	Wilmington	Magnolia Greens Golf Plantation
NC ABR9	28.39	-	A	Agrostis stolonifera	2005	L.P. Tredway	North Carolina	Wilmington	Magnolia Greens Golf Plantation
NC-ABR14	24.35	-	A	Poa annua	2005	L.P. Tredway	North Carolina	Sanford	Tobacco Road Golf Club
NC-ABR26	27.9	-	A	Poa annua	2005	L.P. Tredway	North Carolina	Blowing Rock	Blowing Rock Golf Club
NC-ABR52	24.86	-	A	Poa annua	2005	L.P. Tredway	North Carolina	Monroe	Stonebridge Golf Club
NC-ABR52 (duplicate)	23.58	-	A	Poa annua	2005	L.P. Tredway	North Carolina	Monroe	Stonebridge Golf Club
NC-BR11A	23.23	-	A	Poa annua	2005	L.P. Tredway	North Carolina	Blowing Rock
NC-BR12A	22.37	-	A	Poa annua	2005	L.P. Tredway	North Carolina	Blowing Rock
NC-BR12B	21.64	-	A	Poa annua	2005	L.P. Tredway	North Carolina	Blowing Rock
NC-BR14A	23.61	-	A	Poa annua	2005	L.P. Tredway	North Carolina	Blowing Rock
NC-BR18A	26.68	-	A	Poa annua	2005	L.P. Tredway	North Carolina	Blowing Rock
NC-BR18A (duplicate)	24.51	-	A	Poa annua	2005	L.P. Tredway	North Carolina	Blowing Rock
NC-BR19A	20.79	-	A	Poa annua	2005	L.P. Tredway	North Carolina	Blowing Rock
NC-BR21B	20.72	-	A	Poa annua	2005	L.P. Tredway	North Carolina	Blowing Rock
NC-BR22B	24.53	-	A	Poa annua	2005	L.P. Tredway	North Carolina	Blowing Rock
NC-BR28B	23.8	-	A	Poa annua	2005	L.P. Tredway	North Carolina	Blowing Rock
NC-BR3B	22.93	-	A	Poa annua	2005	L.P. Tredway	North Carolina	Blowing Rock
NC-BR4A	25.69	-	A	Poa annua	2005	L.P. Tredway	North Carolina	Blowing Rock
NC-BR5B	23.62	-	A	Poa annua	2005	L.P. Tredway	North Carolina	Blowing Rock
NC-BR6A	23.22	-	A	Poa annua	2005	L.P. Tredway	North Carolina	Blowing Rock
NC-BR8A	22.55	-	A	Poa annua	2005	L.P. Tredway	North Carolina	Blowing Rock
NE-BI1.1-2	32.9	-	A	Bromus inermis	2005	J.A. Crouch	Nebraska	Red Cloud	Willa Cather Prairie
NE-BI1.2-2	23.92	-	A	Bromus inermis	2005	J.A. Crouch	Nebraska	Red Cloud	Willa Cather Prairie
NE-BI1.3-5	23.47	-	A	Bromus inermis	2005	J.A. Crouch	Nebraska	Red Cloud	Willa Cather Prairie
NE-F1-1.6B5	26.41	-	A	Triticum aestivum	2005	J.A. Crouch	Kansas
NE-TA-F1 1.6A1	38.07	-	A	Triticum aestivum	2005	J.A. Crouch	Nebraska
NE-TA-F1 1.7A2	37.86	-	A	Triticum aestivum	2005	J.A. Crouch	Nebraska
NE-TA-F1 1.7C2	38.39	-	A	Triticum aestivum	2005	J.A. Crouch	Nebraska
NE-TA-F1 1.7E	38.78	-	A	Triticum aestivum	2005	J.A. Crouch	Nebraska
NE-TA-F1 5.12B5	37.86	-	A	Triticum aestivum	2005	J.A. Crouch	Nebraska
NE-TA-F1 5.7B4	35.89	-	A	Triticum aestivum	2005	J.A. Crouch	Nebraska
NE-TA-F1 5.8KS-20B-I-1	38.33	-	A	Triticum aestivum	2005	J.A. Crouch	Nebraska
NE-TA-F1 6.2	37.24	-	A	Triticum aestivum	2005	J.A. Crouch	Nebraska
NE-TA-F1 6.3C1	39.05	-	A	Triticum aestivum	2005	J.A. Crouch	Nebraska
NE-TA-F1 6.5A3	38.55	-	A	Triticum aestivum	2005	J.A. Crouch	Nebraska
NE-TA-F1 6.6B5	35.35	-	A	Triticum aestivum	2005	J.A. Crouch	Nebraska
NE-TA-F1 7B4	35.44	-	A	Triticum aestivum	2005	J.A. Crouch	Nebraska
NE-TA-F1 8.1A1	34.79	-	A	Triticum aestivum	2005	J.A. Crouch	Nebraska
NE-TA-F16.3B5	38.84	-	A	Triticum aestivum	2005	J.A. Crouch	Nebraska
NE-TA-FI 6.6KS-20B-I	30.17	-	A	Triticum aestivum	2005	J.A. Crouch	Nebraska
NH-23	22.1	-	A	Agrostis stolonifera	1998	N. Jackson	New Hampshire	Passaconway
NJ-6340	29.18	-	A	Poa annua	2004	J.A. Crouch	New Jersey
NJ-7130	25.47	-	A	Poa annua	2004	J.A. Crouch	New Jersey	Atlantic Co.
NJ-7130A	26.07	-	A	Poa annua	2004	J.A. Crouch	New Jersey	Atlantic Co.
NJ-7130B	25.1	-	A	Poa annua	2004	J.A. Crouch	New Jersey	Atlantic Co.
NJ-CA1-C	28.05	-	A	Calamagrostis acutifolia	2005	J.A. Crouch	New Jersey	Camden Co.
NJ-CA1A1	26.97	-	A	Calamagrostis acutifolia	2005	J.A. Crouch	New Jersey	Camden Co.
NJ-CA1A2	24.88	-	A	Calamagrostis acutifolia	2005	J.A. Crouch	New Jersey	Camden Co.
NJ-CA1A3	28.07	-	A	Calamagrostis acutifolia	2005	J.A. Crouch	New Jersey	Camden Co.
NJ-CA1A4	23.87	-	A	Calamagrostis acutifolia	2005	J.A. Crouch	New Jersey	Camden Co.
NJ-CA1A5	28.26	-	A	Calamagrostis acutifolia	2005	J.A. Crouch	New Jersey	Camden Co.
NJ-CA1B3	30.26	-	A	Calamagrostis acutifolia	2005	J.A. Crouch	New Jersey	Camden Co.
NJ-CA1C2	24.6	-	A	Calamagrostis acutifolia	2005	J.A. Crouch	New Jersey	Camden Co.
NJ-CA1D1	26.9	-	A	Calamagrostis acutifolia	2005	J.A. Crouch	New Jersey	Camden Co.
NJ-CA1D2	26.92	-	A	Calamagrostis acutifolia	2005	J.A. Crouch	New Jersey	Camden Co.
NJ-CA1D3	26.64	-	A	Calamagrostis acutifolia	2005	J.A. Crouch	New Jersey	Camden Co.
NJ-CA1D4	27.54	-	A	Calamagrostis acutifolia	2005	J.A. Crouch	New Jersey	Camden Co.
NJ-CA1D5	28.35	-	A	Calamagrostis acutifolia	2005	J.A. Crouch	New Jersey	Camden Co.
NJ-CA1E1	26.13	-	A	Calamagrostis acutifolia	2005	J.A. Crouch	New Jersey	Camden Co.
NJ-CA1E2	24.51	-	A	Calamagrostis acutifolia	2005	J.A. Crouch	New Jersey	Camden Co.
NJ-CA1E3	26.56	-	A	Calamagrostis acutifolia	2005	J.A. Crouch	New Jersey	Camden Co.
NJ-CA1E4	26.13	-	A	Calamagrostis acutifolia	2005	J.A. Crouch	New Jersey	Camden Co.
NJ-CA1G2	28.88	-	A	Calamagrostis acutifolia	2005	J.A. Crouch	New Jersey	Camden Co.
NJ-CA1G3	25.05	-	A	Calamagrostis acutifolia	2005	J.A. Crouch	New Jersey	Camden Co.
NJ-CA1L5	25.66	-	A	Calamagrostis acutifolia	2005	J.A. Crouch	New Jersey	Camden Co.
NJ-CA1L5 (duplicate)	26.03	-	A	Calamagrostis acutifolia	2005	J.A. Crouch	New Jersey	Camden Co.
NJ-CA1N2	34.51	-	A	Calamagrostis acutifolia	2005	J.A. Crouch	New Jersey	Camden Co.
NJ-CA1N3	23.8	-	A	Calamagrostis acutifolia	2005	J.A. Crouch	New Jersey	Camden Co.
NJ-CA1N4	27.57	-	A	Calamagrostis acutifolia	2005	J.A. Crouch	New Jersey	Camden Co.
NJ-CA1N5	27.65	-	A	Calamagrostis acutifolia	2005	J.A. Crouch	New Jersey	Camden Co.
NJ-CAIB3	25.39	-	A	Calamagrostis acutifolia	2005	J.A. Crouch	New Jersey	Camden Co.
NJ-CAIL3	26.74	-	A	Calamagrostis acutifolia	2005	J.A. Crouch	New Jersey	Camden Co.
NJ-DG4-5	37.21	-	A	Dactylis glomerata	2004	J.A. Crouch	New Jersey	New Brunswick
NJ-HF2-17A	25.2	-	A	Poa annua	2004	J.A. Crouch	New Jersey	New Brunswick
NJ-RWCC	19.23	-	A	Poa annua	2004	J.A. Crouch	New Jersey	Ridgewood
NY-8422	22.21	-	A	Poa annua	2004	J.A. Crouch	New York	Scarsdale
NY-8422 (duplicate)	28.73	-	A	Poa annua	2006	J.A. Crouch	New York	Scarsdale
NY-8893	28.17	-	A	Agrostis stolonifera	2006	J.A. Crouch	New York
OW15	24.78	-	A	Agrostis stolonifera	2006	M. Tomaso-Peterson	Mississippi	West Point
OW15 A2-3	27.93	-	A	Agrostis stolonifera	2006	M. Tomaso-Peterson	Mississippi	West Point
OW15 B4-1	27.75	-	A	Agrostis stolonifera	2006	M. Tomaso-Peterson	Mississippi	West Point
OW15 B4-1	26.22	-	A	Agrostis stolonifera	2006	M. Tomaso-Peterson	Mississippi	West Point
OW15 T4-1	25.05	-	A	Agrostis stolonifera	2006	M. Tomaso-Peterson	Mississippi	West Point
OW15H3-2	23.37	-	A	Agrostis stolonifera	2006	M. Tomaso-Peterson	Mississippi	West Point
PA-5001-4	33.74	-	A	Poa annua	2000	W. Uddin	Pennsylvania	Malvern
PA-5010-1	27.46	-	A	Poa annua	2000	W. Uddin	Pennsylvania	Mount Union
PA-5011-1	25.83	-	A	Poa annua	2000	W. Uddin	Pennsylvania	Royersford
PA-5011-4	27.16	-	A	Poa annua	2000	W. Uddin	Pennsylvania	Royersford
PA-5018-1	34.55	-	A	Poa annua	2000	W. Uddin	Pennsylvania	Royersford
PA-VALP-01	34.04	-	A	Poa annua	2000	W. Uddin	Pennsylvania	University Park
PA-VALP-02	27.05	-	A	Poa annua	2000	W. Uddin	Pennsylvania	University Park
PA-WH-3	27.66	-	A	Poa annua	2000	W. Uddin	Pennsylvania	Leesport
PA-WH-4	27.44	-	A	Poa annua	2000	W. Uddin	Pennsylvania	Leesport
PA1	29.75	-	A	Agrostis stolonifera	2005	L.P. Tredway	Virginia	Virginia Beach
PA2	24.55	-	A	Agrostis stolonifera	2005	L.P. Tredway	Virginia	Virginia Beach
PA4	25.39	-	A	Agrostis stolonifera	2005	L.P. Tredway	Virginia	Virginia Beach
PA5	29.35	-	A	Agrostis stolonifera	2005	L.P. Tredway	Virginia	Virginia Beach
RI-22	23.37	-	A	Agrostis stolonifera	1998	N. Jackson	Rhode Island	Metacomet
RI-8	29.77	-	A	Poa annua	1998	N. Jackson	Rhode Island	Washington Co.
RI-9	28.37	-	A	Poa annua	1998	N. Jackson	Rhode Island	Wakefield
SC44	24.47	-	A	Poa annua	2003	F.P. Wong	California	San Jose
SC9	26.68	-	A	Poa annua	2003	F.P. Wong	California	San Jose
SCC1	26.11	-	A	Poa annua	2003	F.P. Wong	California	San Jose
SCI	26.17	-	A	Poa annua	2003	F.P. Wong	California	San Jose
SH22	28.22	-	A	Poa annua	2003	F.P. Wong	California	San Bernadino
SH22 (duplicate)	27.02	-	A	Poa annua	2003	F.P. Wong	California	San Bernadino
SH27	34.73	-	A	Poa annua	2003	F.P. Wong	California	San Bernadino
SH29	24.47	-	A	Poa annua	2003	F.P. Wong	California	San Bernadino
TCGC 5-21	29.6	-	A	Poa annua	2002	F.P. Wong	California	Temecula
TCGC 5-21 (duplicate)	26.37	-	A	Poa annua	2002	F.P. Wong	California	Temecula
TCGC 5-23	29.27	-	A	Poa annua	2002	F.P. Wong	California	Temecula
TCGC 5-26	28.4	-	A	Poa annua	2002	F.P. Wong	California	Temecula
TCGC 5-28	29.68	-	A	Poa annua	2002	F.P. Wong	California	Temecula
TCGC 5-29	29.75	-	A	Poa annua	2002	F.P. Wong	California	Temecula
TCGC 5-34	26.46	-	A	Poa annua	2002	F.P. Wong	California	Temecula
TCGC 5-35	29.03	-	A	Poa annua	2002	F.P. Wong	California	Temecula
TCGC 5-37	33.41	-	A	Poa annua	2002	F.P. Wong	California	Temecula
TCGC 5-38	27.79	-	A	Poa annua	2002	F.P. Wong	California	Temecula
TCGC 5-39	28.41	-	A	Poa annua	2002	F.P. Wong	California	Temecula
TCGC 5-42	29.94	-	A	Poa annua	2002	F.P. Wong	California	Temecula
TCGC 5-45	26.61	-	A	Poa annua	2002	F.P. Wong	California	Temecula
TCGC 5-47	29.32	-	A	Poa annua	2002	F.P. Wong	California	Temecula
TCGC 5-5	29.31	-	A	Poa annua	2002	F.P. Wong	California	Temecula
TCGC 5-52	28.96	-	A	Poa annua	2002	F.P. Wong	California	Temecula
TCGC 5-53	27.2	-	A	Poa annua	2002	F.P. Wong	California	Temecula
TCGC 5-56	29.97	-	A	Poa annua	2002	F.P. Wong	California	Temecula
TCGC 5-60	28.54	-	A	Poa annua	2002	F.P. Wong	California	Temecula
TCGC 5-61	27.98	-	A	Poa annua	2002	F.P. Wong	California	Temecula
TCGC 5-62	30.57	-	A	Poa annua	2002	F.P. Wong	California	Temecula
TCGC 5-62 (duplicate)	31.46	-	A	Poa annua	2002	F.P. Wong	California	Temecula
TCGC 5-64	26.04	-	A	Poa annua	2002	F.P. Wong	California	Temecula
TCGC 5-65	29.51	-	A	Poa annua	2002	F.P. Wong	California	Temecula
TCGC 5-67	28.71	-	A	Poa annua	2002	F.P. Wong	California	Temecula
TCGC 5-68	34.43	-	A	Poa annua	2002	F.P. Wong	California	Temecula
TCGC 5-75	26.01	-	A	Poa annua	2002	F.P. Wong	California	Temecula
TCGC 6-66	33.28	-	A	Poa annua	2002	F.P. Wong	California	Temecula
TCGC 8-10	31.07	-	A	Poa annua	2002	F.P. Wong	California	Temecula
TCGC 8-11	30.41	-	A	Poa annua	2002	F.P. Wong	California	Temecula
TCGC 8-12	32.16	-	A	Poa annua	2002	F.P. Wong	California	Temecula
TCGC 8-6	28.52	-	A	Poa annua	2002	F.P. Wong	California	Temecula
TCGC 8-6 (duplicate)	26.48	-	A	Poa annua	2002	F.P. Wong	California	Temecula
TCGC 8-7	31.7	-	A	Poa annua	2002	F.P. Wong	California	Temecula
TCGC 8-7 (duplicate)	31.91	-	A	Poa annua	2002	F.P. Wong	California	Temecula
TCGC 8-8	29.75	-	A	Poa annua	2002	F.P. Wong	California	Temecula
TCGC 8-9	31.07	-	A	Poa annua	2002	F.P. Wong	California	Temecula
TN-GBGC3	22.91	-	A	Agrostis stolonifera		L.P. Tredway	Tennessee
TRACY 1-3	28.96	-	A	Poa annua		F.P. Wong	California
TRACY 2-1	28.95	-	A	Poa annua		F.P. Wong	California
TX-26	22.8	-	A	Agrostis stolonifera	1998	N. Jackson	Texas	Sugartree
NE-TA-F1 6.3 C5	36.76	39.31	Aa	Triticum aestivum	2005	J.A. Crouch	Nebraska
110	-	25.52	B	Agrostis stolonifera	2000	T. Hsiang	Canada	Milton, ON
114	-	27.76	B	Agrostis stolonifera	2000	T. Hsiang	Canada	Milton, ON
121	-	26.99	B	Agrostis stolonifera	2000	T. Hsiang	Canada	Osprey Valley, ON
124	-	27.33	B	Agrostis stolonifera	2000	T. Hsiang	Canada	Osprey Valley, ON
126	-	24.1	B	Agrostis stolonifera	2000	T. Hsiang	Canada	Osprey Valley, ON
127	-	25.16	B	Agrostis stolonifera	2000	T. Hsiang	Canada	Osprey Valley, ON
128	-	28.83	B	Agrostis stolonifera	2000	T. Hsiang	Canada	Osprey Valley, ON
132	-	24.02	B	Agrostis stolonifera	2000	T. Hsiang	Canada	Osprey Valley, ON
133	-	27.5067	B	Agrostis stolonifera	2000	T. Hsiang	Canada	Osprey Valley, ON
133	-	25.78	B	Agrostis stolonifera	2000	T. Hsiang	Canada	Osprey Valley, ON
134	-	28.57	B	Agrostis stolonifera	2000	T. Hsiang	Canada	Osprey Valley, ON
137	-	25.29	B	Agrostis stolonifera	2000	T. Hsiang	Canada	Osprey Valley, ON
143	-	27.06	B	Agrostis stolonifera	2000	T. Hsiang	Canada	Osprey Valley, ON
145	-	25.63	B	Agrostis stolonifera	2000	T. Hsiang	Canada	Osprey Valley, ON
145	-	27.44	B	Agrostis stolonifera	2000	T. Hsiang	Canada	Osprey Valley, ON
147	-	26.04	B	Agrostis stolonifera	2000	T. Hsiang	Canada	Osprey Valley, ON
149	-	29.34	B	Agrostis stolonifera	2000	T. Hsiang	Canada	Osprey Valley, ON
151	-	25.29	B	Agrostis stolonifera	2000	T. Hsiang	Canada	Osprey Valley, ON
156	-	27.51	B	Agrostis stolonifera	2000	T. Hsiang	Canada	Osprey Valley, ON
158	-	25.65	B	Agrostis stolonifera	2000	T. Hsiang	Canada	Osprey Valley, ON
161	-	26.14	B	Agrostis stolonifera	2000	T. Hsiang	Canada	Osprey Valley, ON
162	-	25.3	B	Agrostis stolonifera	2000	T. Hsiang	Canada	Osprey Valley, ON
163	-	25.81	B	Agrostis stolonifera	2000	T. Hsiang	Canada	Osprey Valley, ON
185	-	25.83	B	Agrostis stolonifera	2000	T. Hsiang	Canada	Downsview, ON
99003	-	33.39	B	Agrostis stolonifera	1999	T. Hsiang	Pennsylvania	College Park	Penn State University
99325	-	28.17	B	Poa pratensis	1999	T. Hsiang	Canada	Lacombe, Alberta
279CGCT5	-	28.26	B	Agrostis stolonifera	2006	J.E. Kaminski	Connecticut
CBS 303.69	-	28.2867	B	Agrostis tenuis	1967	CBS 303.69	Germany
CBS 303.69 (duplicate)	-	27.9367	B	Agrostis tenuis	1967	CBS 303.69	Germany
CBS 304.69	-	28.72	B	Ammophila arenaria	1967	CBS 304.69	Germany
CT-18	-	27.54	B	Agrostis stolonifera	1998	N. Jackson	Connecticut	Farmington
CT-27	-	25.1	B	Agrostis stolonifera	1998	N. Jackson	Connecticut	Wethersfield
CT-4	-	36.44	B	Poa annua	1998	N. Jackson	Connecticut	Quaker Ridge
D8237	-	25.57	B	Poa annua		J.A. Crouch	Pennsylvania	Ambler
DGA5	-	26.16	B	Dactylis glomerata	2005	J.A. Crouch	New Jersey
DGI1	-	26.83	B	Dactylis glomerata	2005	J.A. Crouch	New Jersey
DGI10	-	26.11	B	Dactylis glomerata	2005	J.A. Crouch	New Jersey
DGI11	-	25.11	B	Dactylis glomerata	2005	J.A. Crouch	New Jersey
DGI13	-	30.08	B	Dactylis glomerata	2005	J.A. Crouch	New Jersey
RI-1	-	27.54	B	Poa annua	1998	N. Jackson	Rhode Island	Alpine
CT-17	-	27.53	B	Agrostis stolonifera	1998	N. Jackson	Connecticut	Farmington
MA-20	-	27.7033	B	Agrostis stolonifera	1998	N. Jackson	Massachusetts	Ipswich
MA-24	-	25.58	B	Agrostis stolonifera	1998	N. Jackson	Massachusetts	Pine Acres
MA-28	-	28.24	B	Agrostis canina	1998	N. Jackson	Massachusetts	Woodbridge
MA-29	-	26.03	B	Poa annua	1998	N. Jackson	Massachusetts	Cummaquid
MA-5	-	26.62	B	Poa annua	1998	N. Jackson	Massachusetts	Quashnett Valley
MA-6	-	28.94	B	Poa annua	1998	N. Jackson	Massachusetts	Salem
MA-6772	-	28.55	B	Poa annua	2005	J.A. Crouch	Massachusetts
NC-ABR27	-	27.86	B	Poa annua	2005	L.P. Tredway	North Carolina	Blowing Rock	Blowing Rock Golf Club
NC-ABR48	-	25.46	B	Agrostis stolonifera	2005	L.P. Tredway	North Carolina	Monroe	Stonebridge Golf Club
NC-BR27B	-	29.1067	B	Poa annua	2005	L.P. Tredway	North Carolina	Blowing Rock
NJ WKDG2A22	-	24.57	B	Dactylis glomerata	2005	J.A. Crouch	New Jersey
NJ WKDG2A24	-	30.14	B	Dactylis glomerata	2005	J.A. Crouch	New Jersey
NJ-4990	-	26.8467	B	Poa annua	2004	J.A. Crouch	New Jersey
NJ-6553	-	29.01	B	Poa annua	2004	J.A. Crouch	New Jersey
NJ-6607	-	26.89	B	Poa annua	2004	J.A. Crouch	New Jersey
NJ-DG4-4	-	27.7267	B	Dactylis glomerata	2004	J.A. Crouch	New Jersey	New Brunswick
NJ6553	-	26.93	B	Poa annua	2004	J.A. Crouch	New Jersey
NY-16	-	30.64	B	Agrostis stolonifera	1998	N. Jackson	New York	Back O'Beyond
NY-7	-	29.1	B	Poa annua	1998	N. Jackson	New York	Sands Point
PA-50002	-	28.63	B	Poa annua	2000	W. Uddin	Pennsylvania	Bernville
PA-50002 (duplicate)	-	28.2333	B	Poa annua	2000	W. Uddin	Pennsylvania	Bernville
PA-50005	-	27.38	B	Poa annua	2000	W. Uddin	Pennsylvania	Bernville
PA-50005 (duplicate)	-	28.31	B	Poa annua	2000	W. Uddin	Pennsylvania	Bernville
PA-50181	-	30.7633	B	Poa annua	2000	W. Uddin	Pennsylvania	Reedsville
PA-50623	-	29.1833	B	Poa annua	2000	W. Uddin	Pennsylvania	Reedsville
PA-50621	-	25.33	B	Poa annua	2000	W. Uddin	Pennsylvania	Farmington
PA-ANB4410	-	24.97	B	Poa annua	2000	W. Uddin	Pennsylvania	Bally
PA-ANB4410 (duplicate)	-	27.43	B	Poa annua	2000	W. Uddin	Pennsylvania	Bally
PA-S1112	-	27.4	B	Poa annua	2000	W. Uddin	Pennsylvania	Bethlehem
PA-S2113	-	30.8667	B	Poa annua	2000	W. Uddin	Pennsylvania
RI-10	-	27.49	B	Poa annua	1998	N. Jackson	Rhode Island	Wannamoisett
TCGC 5-70	-	28.07	B	Poa annua	2002	F.P. Wong	California	Temecula
PA-50183	25.92	24.9933	bothb	Poa annua	2000	W. Uddin	Pennsylvania	Reedsville
KS-DGI12	-	-	No Ctc	Dactylis glomerata	2005	J.A. Crouch	New Jersey
aIsolate was diagnosed as belonging to clade A following visual inspection of amplification curves. Low fluorescence intensity and late CT values (>40.0) was observed for this sample when tested using the B-Apn2 assay.
bIsolate PA-50183 produced a positive diagnosis from both A-Apn2 and B-Apn2 assays, consistent with RFLP fingerprint data (Crouch et al. 2008) previously generated for this isolate
cNo diagnosis could be made using either assay. Analysis with the NanoDrop spectrophotometer showed an overabundance of compounds at A230.
