# Supplementary material for: Influence of Host and Geographic Locale on the Distribution of Colletotrichum cereale Lineages
Source: PLoS One. 2014 May 19;9(5):e97706. doi: 10.1371/journal.pone.0097706 (PMC4026525; doi:10.1371/journal.pone.0097706)
Supplement: Table S2 — Samples of non-target fungal species used as negative controls for Colletotrichum cereale real-time PCR assays. CT = cycle threshold. (XLS) [file pone.0097706.s002.xls]

## Sheet: Sheet1
Table S2. Samples of non-target fungal species used as negative controls for Colletotrichum cereale real-time PCR assays. CT=cycle threshold.
Isolate		Host Species	Average Ct A	Average Ct B	Diagnosis
Cryphonectria parasitica	EP155	Castanea dentata	−	−	No Ct
Magnaporthe oryzae	7015	pure culture	−	−	No Ct
Phytophthora infestans	PI1	Solanum tuberosum	−	−	No Ct
Sclerotinia homoeocarpa	HF218_10	Agrostis stolonifera	−	−	No Ct
Colletotrichum graminicola	M1.001	Zea mays	−	−	No Ct
Colletotrichum sublineola	S3.001	Sorghum bicolor	−	−	No Ct
Colletotrichum navitas	CBS125086	Panicum virgatum	−	−	No Ct
Colletotrichum falcatum	MAFF306299	Saccharum officinarum	−	−	No Ct
Colletotrichum hanaui	MAFF305404	Digitaria ciliaris	−	−	No Ct
Colletotrichum nicholsonii	MAFF305428	Paspalum dilatatum	−	−	No Ct
