# Supplementary material for: Influence of Host and Geographic Locale on the Distribution of Colletotrichum cereale Lineages
Source: PLoS One. 2014 May 19;9(5):e97706. doi: 10.1371/journal.pone.0097706 (PMC4026525; doi:10.1371/journal.pone.0097706)
Supplement: Table S3 — Summary of biological replicates of cultured samples of Colletotrichum cereale tested to determine clade membership (A or B) using real-time PCR assays. CT = cycle threshold. (XLS) [file pone.0097706.s003.xls]

## Sheet: Sheet1
Table S3. Summary of biological Replicates of Cultured Samples of Colletotrichum cereale tested to determine clade membership (A or B) using real-time PCR assays. CT=cycle threshold.
	Average CT	Average CT
Isolate	Clade A assay	Clade B assay	Diagnosis	Host Species	Year Isolated	Collector	Origin	Location
1050-AC	25.05	-	A	Aegilops cylindrica	1985		Arkansas	Washington Co.
1050AC (duplicate)	26.35	-	A	Aegilops cylindrica	1985		Arkansas	Washington Co.
avg/std dev.	25.7	0.919239
AHCC 10-60	27.1	-	A	Poa annua	2005	F.P. Wong	California	Arcadia
AHCC 10-60 (duplicate)	28.71	-	A	Poa annua	2005	F.P. Wong	California	Arcadia
avg/std dev.	27.905	1.13844
AHCC 80	28.43	-	A	Poa annua	2005	F.P. Wong	California	Arcadia
AHCC 80 (duplicate)	25.55	-	A	Poa annua	2005	F.P. Wong	California	Arcadia
avg/std dev.	26.99	2.03647
AHCC 81	28.37	-	A	Poa annua	2005	F.P. Wong	California	Arcadia
AHCC 81 (duplicate)	26.57	-	A	Poa annua	2005	F.P. Wong	California	Arcadia
avg/std dev.	27.47	1.27279
ANCG17-15	23.57	-	A	Poa annua	2004	F.P. Wong	California	Pasadena
ANCG17-15 (duplicate)	24.11	-	A	Poa annua	2004	F.P. Wong	California	Pasadena
avg/std dev.	23.84	0.381838
CBS 148.34	23.49	-	A	Avena sativa	1934	CBS 148.34	Canada	Alberta
CBS 148.34 (duplicate)	24.83	-	A	Avena sativa	1934	CBS 148.34	Canada	Alberta
avg/std dev.	24.16	0.947523
CBS 240.49	31.66	-	A	Avena sativa	1949	CBS 240.49	Germany
CBS 240.49 (duplicate)	22.45	-	A	Avena sativa	1949	CBS 240.49	Germany
avg/std dev.	27.055	6.51245
CT-2	22.03	-	A	Poa annua		N. Jackson	Connecticut
CT-2 (duplicate)	28.41	-	A	Poa annua			Connecticut
avg/std dev.	25.22	4.51134
KS-10-EC2C1	25.12	-	A	Elymus canadensis	2005	J.A. Crouch	Kansas	Manhattan	Konza Prairie Preserve
KS-10-EC2C2 (duplicate)	25.21	-	A	Elymus canadensis	2005	J.A. Crouch	Kansas	Manhattan	Konza Prairie Preserve
avg/std dev.	25.165	0.0636396
KS-10-EC3E2	23.73	-	A	Elymus canadensis	2005	J.A. Crouch	Kansas	Manhattan	Konza Prairie Preserve
KS-10-EC3E2 (duplicate)	24.13	-	A	Elymus canadensis	2005	J.A. Crouch	Kansas	Manhattan	Konza Prairie Preserve
avg/std dev.	23.93	0.282843
KS-20-DGD5	26.29	-	A	Dactylis glomerata	2005	J.A. Crouch	Kansas	Manhattan	Konza Prairie Preserve
KS-20-DGD5 (duplicate)	25.34	-	A	Dactylis glomerata	2005	J.A. Crouch	Kansas	Manhattan	Konza Prairie Preserve
avg/std dev.	25.815	0.671751
KS-20-DGV2	25.82	-	A	Dactylis glomerata	2005	J.A. Crouch	Kansas	Manhattan	Konza Prairie Preserve
KS-20-DGV2 (duplicate)	25.66	-	A	Dactylis glomerata	2005	J.A. Crouch	Kansas	Manhattan	Konza Prairie Preserve
avg/std dev.	25.74	0.113137
KS-20-EVD2	26.28	-	A	Elymus virginicus	2005	J.A. Crouch	Kansas	Manhattan	Konza Prairie Preserve
KS-20-EVD2 (duplicate)	35.46	-	A	Elymus virginicus	2005	J.A. Crouch	Kansas	Manhattan	Konza Prairie Preserve
avg/std dev.	30.87	6.49124
KS-20-EVV1	25.54	-	A	Elymus virginicus	2005	J.A. Crouch	Kansas	Manhattan	Konza Prairie Preserve
KS-20-EVV1 (duplicate)	25.82	-	A	Elymus virginicus	2005	J.A. Crouch	Kansas	Manhattan	Konza Prairie Preserve
avg/std dev.	25.68	0.19799
KS-FE7A4	25.69	-	A	Festuca elatior	2005	J.A. Crouch	Kansas	Manahattan	Konza Prairie Preserve
KS-FE7A4 (duplicate)	22.7	-	A	Festuca elatior	2005	J.A. Crouch	Kansas	Manahattan	Konza Prairie Preserve
avg/std dev.	24.195	2.11425
KS-TA-F9 W1.2-4	31.58	-	A	Triticum aestivum	2005	J.A. Crouch	Kansas
KS-TA-F9 W4-2.4 (duplicate)	30.33	-	A	Triticum aestivum	2005	J.A. Crouch	Kansas
avg/std dev.	30.955	0.883883
MA-11	21.09	-	A	Poa annua		N. Jackson	Massachusetts
MA-11 (duplicate)	21.07	-	A	Poa annua		N. Jackson	Massachusetts
avg/std dev.	21.08	0.0141421
MAFF305427	27.1	-	A	Avena sativa			Japan	Kumamota Prefecture
MAFF305427 (duplicate)	23.62	-	A	Avena sativa			Japan	Kumamota Prefecture
avg/std dev.	25.36	2.46073
MAFF305436	23.73	-	A	Dactylis glomerata			Japan	Tochigi Prefecture
MAFF305436 (duplicate)	20.72	-	A	Dactylis glomerata			Japan	Tochigi Prefecture
MAFF305436 (duplicate)	25.23	-	A	Dactylis glomerata			Japan	Tochigi Prefecture
avg/std dev.	22.975	3.18905
NBR-13	24.32	-	A	Poa annua		N. Jackson	Canada	New Brunswick
NBR-13 (duplicate)	25.66	-	A	Poa annua		N. Jackson	Canada	New Brunswick
avg/std dev.	24.99	0.947523
NC-ABR52	24.86	-	A	Poa annua	2005	L.P. Tredway	North Carolina	Monroe	Stonebridge Golf Club
NC-ABR52 (duplicate)	23.58	-	A	Poa annua	2005	L.P. Tredway	North Carolina	Monroe	Stonebridge Golf Club
avg/std dev.	24.22	0.905097
NC-BR18A	26.68	-	A	Poa annua			North Carolina		Blowing Rock
NC-BR18A (duplicate)	24.51	-	A	Poa annua			North Carolina		Blowing Rock
avg/std dev.	25.595	1.53442
NJ-CA1L5	25.66	-	A	Calamagrostis acutifolia	2005	J.A. Crouch	New Jersey	Camden Co.
NJ-CA1L5 (duplicate)	26.03	-	A	Calamagrostis acutifolia	2005	J.A. Crouch	New Jersey	Camden Co.
avg/std dev.	25.845	0.26163
NY-8422	22.21	-	A	Poa annua	2004	J.A. Crouch	New York	Scarsdale
NY-8422 (duplicate)	28.73	-	A	Poa annua	2006	J.A. Crouch	New York	Scarsdale
avg/std dev.	25.47	4.61034
SH22	28.22	-	A	Poa annua	2003	F.P. Wong	California	San Bernadino
SH22 (duplicate)	27.02	-	A	Poa annua	2003	F.P. Wong	California	San Bernadino
avg/std dev.	27.62	0.848528
TCGC 5-21	29.6	-	A	Poa annua	2002	F.P. Wong	California	Temecula
TCGC 5-21 (duplicate)	26.37	-	A	Poa annua	2002	F.P. Wong	California	Temecula
avg/std dev.	27.985	2.28395
TCGC 5-62	30.57	-	A	Poa annua	2002	F.P. Wong	California	Temecula
TCGC 5-62 (duplicate)	31.46	-	A	Poa annua	2002	F.P. Wong	California	Temecula
avg/std dev.	31.015	0.629325
TCGC 8-6	28.52	-	A	Poa annua	2002	F.P. Wong	California	Temecula
TCGC 8-6 (duplicate)	26.48	-	A	Poa annua	2002	F.P. Wong	California	Temecula
avg/std dev.	27.5	1.4425
TCGC 8-7	31.7	-	A	Poa annua	2002	F.P. Wong	California	Temecula
TCGC 8-7 (duplicate)	31.91	-	A	Poa annua	2002	F.P. Wong	California	Temecula
avg/std dev.	31.805	0.148492
CBS 303.69	-	28.2867	B	Agrostis tenuis	1969	CBS 303.69	Germany
CBS 303.69 (duplicate)	-	27.9367	B	Agrostis tenuis	1969	CBS 303.69	Germany
avg/std dev.	27.9367
PA-5000-2	-	28.63	B	Poa annua		W. Uddin	Pennsylvania	Bernville, PA
PA-5000-2 (duplicate)	-	28.2333	B	Poa annua		W. Uddin	Pennsylvania	Bernville, PA
avg/std dev.	28.4317	0.280486
PA-50005	-	27.38	B	Poa annua		W. Uddin	Pennsylvania	Bernville, PA
PA-50005 (duplicate)	-	28.31	B	Poa annua		W. Uddin	Pennsylvania	Bernville, PA
avg/std dev.	27.845	0.657609
PA-ANB4410	-	24.97	B	Poa annua		W. Uddin	Pennsylvania	Bally, PA
PA-ANB4410 (duplicate)	-	27.43	B	Poa annua		W. Uddin	Pennsylvania	Bally, PA
avg/std dev.	26.2	1.73948
