# Supplementary material for: Influence of Host and Geographic Locale on the Distribution of Colletotrichum cereale Lineages
Source: PLoS One. 2014 May 19;9(5):e97706. doi: 10.1371/journal.pone.0097706 (PMC4026525; doi:10.1371/journal.pone.0097706)
Supplement: Table S4 — Fresh samples of plant tissue tested to determine presence or absence of Colletotrichum cereale and clade membership (A or B) using real-time PCR assays. CT = cycle threshold. (XLS) [file pone.0097706.s004.xls]

## Sheet: Sheet1
Table S4. Fresh samples of plant tissue tested to determine presence or absence of Colletotrichum cereale and clade membership (A or B) using real-time PCR assays. CT=cycle threshold.
Samples from Turfgrass Tissue with Acervuli Present
	Average CT	Average CT
Sample Name	Clade A assay	Clade B assay	Diagnosis	Host	Origin
17AM-P1	26.59	-	A	Poa annua	New Jersey
17A-P1	27.85	-	A	Poa annua	New Jersey
HF2-17A	30.98	-	A	Poa annua	New Jersey
HF2B	26.37	-	A	Poa annua	New Jersey
17CS	25.92	-	A	Poa annua	New Jersey
17CN-P2	27.64	-	A	Poa annua	New Jersey
17AS-P1	26.36	-	A	Poa annua	New Jersey
17A-P2	27.57	-	A	Poa annua	New Jersey
RWCC	26.71	-	A	Poa annua	New Jersey
17AM-P2	27.4	-	A	Poa annua	New Jersey
17AS-P2	28.59	-	A	Poa annua	New Jersey
17DS-P2	-	29.24	B	Poa annua	New Jersey
17C-P2	-	29.37	B	Poa annua	New Jersey
17DS-P1	-	28.45	B	Poa annua	New Jersey
17DN-P1	-	27.8	B	Poa annua	New Jersey
HF2MAR	-	27.9	B	Poa annua	New Jersey
17DN-P2	-	28.19	B	Poa annua	New Jersey
Samples from Wheat Plants with Acervuli Present
	Average CT	Average CT
Sample Name	Clade A assay	Clade B assay	Diagnosis	Host	Origin
63.2	25.36	-	A	Triticum aestivum	Kansas
35.1	22.7733	-	A	Triticum aestivum	Kansas
36.3	28.4633	-	A	Triticum aestivum	Kansas
47.1	25.7833	-	A	Triticum aestivum	Kansas
36.1	26.4567	-	A	Triticum aestivum	Kansas
65.2	28.68	-	A	Triticum aestivum	Kansas
25.2	28.4167	-	A	Triticum aestivum	Kansas
49.2	26.4	-	A	Triticum aestivum	Kansas
51.1	29.9567	-	A	Triticum aestivum	Kansas
32.2	27.01	-	A	Triticum aestivum	Kansas
56.1	27.2133	-	A	Triticum aestivum	Kansas
61.2	23.4933	-	A	Triticum aestivum	Kansas
27.2	28.73	-	A	Triticum aestivum	Kansas
52.1	28.0267	-	A	Triticum aestivum	Kansas
36.2	23.4167	-	A	Triticum aestivum	Kansas
44.2	25.4733	-	A	Triticum aestivum	Kansas
55.2	30.1433	-	A	Triticum aestivum	Kansas
36.4	27.1167	-	A	Triticum aestivum	Kansas
57.2	28.9133	-	A	Triticum aestivum	Kansas
27.3	24.4333	-	A	Triticum aestivum	Kansas
56.2	29.57	-	A	Triticum aestivum	Kansas
Samples from Asymptomatic Host Tissue
	Average CT	Average CT
Sample Name	Clade A assay	Clade A assay	Diagnosis	Host	Origin
BV2T	-	-	No Ct	Poa pratensis	Maryland
BV3T	-	-	No Ct	Poa pratensis	Maryland
BV4T	-	-	No Ct	Poa pratensis	Maryland
BV1PANSY	-	-	No Ct	Viola sp.	Maryland
SST1	-	-	No Ct	Poa pratensis	Maryland
SST2	-	-	No Ct	Poa pratensis	Maryland
SST3	-	-	No Ct	Poa pratensis	Maryland
BV5T	-	-	No Ct	Viola sp.	Maryland
